# Supplementary material for: IFN-β is a macrophage-derived effector cytokine facilitating the resolution of bacterial inflammation
Source: Nat Commun. 2019 Aug 2;10:3471. doi: 10.1038/s41467-019-10903-9 (PMC6677895; doi:10.1038/s41467-019-10903-9)
Supplement: Supplementary file 4 — Source Data [file 41467_2019_10903_MOESM4_ESM.xlsx]

## Sheet: Figure 1d
Figure 1d

## Sheet: Figure 1e
Figure 1e	% of Cntrl	IFNβ 50kDa/GAPDH		GAPDH		IFNβ 50kDa
	100	1	1	13126.9	1	6292	PKH2Hi	exp1
	285.069	2.85069	1.0803	14181	3.07959	19376.8	PKH2Lo
	100	1.93339	2.34945	30841	4.54239	28580.7	PKH2Hi	exp2
	215.945	4.17506	2.22926	29263.3	9.30729	58561.5	PKH2Lo
	100	1.74672	2.14857	28204.1	3.75295	23613.6	PKH2Hi	exp3
	271.388	4.74039	2.13518	28028.4	10.1216	63685.2	PKH2Lo

## Sheet: Figure 1f
Figure 1f	% of Cntrl	ISG15 14kDa/GAPDH		GAPDH		ISG15 14kDa
	100	1	1	13126.9	1	10686.1	PKH2Hi	exp1
	155.629	1.55629	1.0803	14181	1.68125	17965.9	PKH2Lo
	100	0.378852	2.34945	30841	0.890093	9511.58	PKH2Hi	exp2
	175.328	0.664236	2.22926	29263.3	1.48075	15823.4	PKH2Lo
	100	0.403624	2.14857	28204.1	0.867213	9267.09	PKH2Hi	exp3
	178.006	0.718477	2.13518	28028.4	1.53408	16393.3	PKH2Lo
		ISG15 60kDa/GAPDH		GAPDH		ISG15 60kDa
	100	1	1	13126.9	1	3336.1	PKH2Hi	exp1
	315.161	3.15161	1.0803	14181	3.40467	11358.3	PKH2Lo
	100	0.552491	2.34945	30841	1.29805	4330.42	PKH2Hi	exp2
	275.119	1.52	2.22926	29263.3	3.38848	11304.3	PKH2Lo
	100	0.688215	2.14857	28204.1	1.47868	4933.01	PKH2Hi	exp3
	311.201	2.14173	2.13518	28028.4	4.573	15256	PKH2Lo

## Sheet: Figure 1g
Figure 1g	96h	72h	48h	24h	4 h	0
	16.825	24.002	18.165	1.418	20.174	6.107	IFNβ (pg/ml)
	18.104	18.834	11.466	0.749	32.901	6.777
	19.504	28.882	14.145	4.098	22.853	6.08
			13.476		16.825	6.577

## Sheet: Figure 1h
Figure 1h		Apop cells only	Mac + Apop Cells	Mac + PolyIC	Mac + TGFb	Mac
		ND	2.088	8.232	4.64	ND	IFNβ (pg/ml)
		ND	2.67	10.796	2.2	ND
		ND	1.5	13.192	3.428	ND

## Sheet: Figure 2a
Figure 2a
Figure 2a		CFU/g wet tissue					Time after E. coli
	0	0	0	0	0	0	no E. coli
	13574661	19458514	9049773	21945702	19457014	20361991	6h
	3620	1810	9100	1810	10860	9321	24h
	335	0	181	91	0	995	48h

## Sheet: Figure 2b
Figure 2b			BAL fluid protein (μg/ml)				Time after E. coli
	20.4	76.8	5.8	15.3	28.7	20.2	no E. coli
	55.3	167.2	178.4	248.4	262.4		6h
	265.2	226.0	384.0	96.8	142.4	181.5	24h
	38.0	30.2	41.1	37.1	20.9		48h

## Sheet: Figure 2c
Figure 2c			Lung dry/wet weight ratio				Time after E. coli
	0.2052	0.2258	0.2431	0.2252	0.2160	0.2110	no E. coli
	0.2035	0.1953	0.1956	0.2011	0.2156	0.2140	6h
	0.2116	0.2063	0.2118	0.1929	0.2023	0.2094	24h
	0.2263	0.2222	0.2174	0.2232	0.2098	0.2095	48h

## Sheet: Figure 2d
Figure 2d			BAL fluid IFNβ (pg/ml)				Time after E. coli
	0.06	0.11	0.32	0.14	0.24	0.06	no E. coli
	0.43	1.42	0.64	0.88	0.47		6h
	1.61	1.06	1.71	3.30	1.26	1.07	24h
	0.28	0.32	0.35	0.67	0.57		48h

## Sheet: Figure 2e
Figure 2e				Lung MPO content (MU/mg wet tissue)			Time after E. coli
	2.3	1.3	0.5	2.7	1.7	1.0	no E. coli
	7.0	6.6	7.0	6.6	6.0	14.1	6h
	5.6	8.0	5.1	4.9	9.2	11.3	24h
	2.3	1.9	1.7	1.2	0.9	2.8	48h

[truncated: 108 more sheets: Figure 2f, Figure 2g, Figure 2h, Figure 2i, Figure 2j, Figure 2k, Figure 3a, Figure 3b, Figure 3c, Figure 3d, Figure 3e, Figure 3f, Figure 3g, Figure 3h, Figure 3i, Figure 4a, Figure 4b, Figure 4c, Figure 4d, Figure 4e …]
